# Supplementary material for: Integrated Biological and Chemical Investigation of Indonesian Marine Organisms Targeting Anti-Quorum-Sensing, Anti-Biofilm, Anti-Biofouling, and Anti-Biocorrosion Activities
Source: Molecules. 2025 Mar 7;30(6):1202. doi: 10.3390/molecules30061202 (PMC11944283; doi:10.3390/molecules30061202)
Supplement: Supplementary file 1 [file molecules-30-01202-s001.zip]

Archive with 1 entries (1 files):
- molecules-3494544-supplementary.pdf
